# Supplementary material for: Mendelian Randomization and Machine Learning Reveal Immune Cell and Gene Drivers in Systemic Lupus Erythematosus
Source: Brain Behav. 2025 Sep 16;15(9):e70754. doi: 10.1002/brb3.70754 (PMC12441009; doi:10.1002/brb3.70754)
Supplement: Supplementary file 2 — Supporting Table 2: Table of Horizontal Pleiotropy Test Results in the MR Analysis of Immune Cell Phenotypes and Systemic Lupus Erythematosus. [file BRB3-15-e70754-s006.csv]

id.exposure	id.outcome	outcome	exposure	egger_intercept	se	pval
ZKKITZ	QVNQbE	Systemic lupus erythematosus	CD4 on EM CD4+	0.0294326890466331	0.0202390899621372	0.167927696543835
rxfrxu	24PTbG	Systemic lupus erythematosus	CD8 on NKT	0.00154142925141901	0.0175742406326228	0.931554187057705
lEMYbL	f5FKL1	Systemic lupus erythematosus	CD8dim %T cell	0.0113040307293037	0.0247587685645524	0.656136204440201
rd2TD5	x0CAEk	Systemic lupus erythematosus	CD39+ CD8br AC	0.0246621896813394	0.0167091695001739	0.162088131487307
YDQaHy	JF2L58	Systemic lupus erythematosus	CX3CR1 on CD14+ CD16+ monocyte	0.0510855966478956	0.0279258658374796	0.0830893910795028
5ftjT0	gUOMMO	Systemic lupus erythematosus	CX3CR1 on monocyte	0.0786823453052902	0.0410400208812772	0.08153778183887
gPU9qT	NVIasY	Systemic lupus erythematosus	HLA DR on HLA DR+ NK	0.00273593124426315	0.0493281586191382	0.956415544840826
1EbFMC	O28886	Systemic lupus erythematosus	IgD+ CD24+ %lymphocyte	0.000262215405124313	0.0385038354776535	0.994714923554268
3s4VrX	m2gZRJ	Systemic lupus erythematosus	IgD+ CD24+ AC	0.0148834014461941	0.0370505884215385	0.693966394945533
M0SyoV	jMFkxp	Systemic lupus erythematosus	Naive CD4+ %CD4+	0.0326774323862748	0.0154403591104662	0.0503402274158299
