# Supplementary material for: Mendelian Randomization and Machine Learning Reveal Immune Cell and Gene Drivers in Systemic Lupus Erythematosus
Source: Brain Behav. 2025 Sep 16;15(9):e70754. doi: 10.1002/brb3.70754 (PMC12441009; doi:10.1002/brb3.70754)
Supplement: Supplementary file 3 — Supporting Table 3: Table of Heterogeneity Test Results in the MR Analysis of Immune Cell Phenotypes and Systemic Lupus Erythematosus. [file BRB3-15-e70754-s005.csv]

id.exposure	id.outcome	outcome	exposure	method	Q	Q_df	Q_pval
ZKKITZ	QVNQbE	Systemic lupus erythematosus	CD4 on EM CD4+	MR Egger	38.7486177908768	14	0.000398807320042993
ZKKITZ	QVNQbE	Systemic lupus erythematosus	CD4 on EM CD4+	Inverse variance weighted	44.6019894752766	15	8.84671480613979e-05
rxfrxu	24PTbG	Systemic lupus erythematosus	CD8 on NKT	MR Egger	8.54274610553316	12	0.741409752585576
rxfrxu	24PTbG	Systemic lupus erythematosus	CD8 on NKT	Inverse variance weighted	8.55043907582431	13	0.805986272899566
lEMYbL	f5FKL1	Systemic lupus erythematosus	CD8dim %T cell	MR Egger	12.3303769660017	12	0.419524652430531
lEMYbL	f5FKL1	Systemic lupus erythematosus	CD8dim %T cell	Inverse variance weighted	12.5445691832283	13	0.483572732472971
rd2TD5	x0CAEk	Systemic lupus erythematosus	CD39+ CD8br AC	MR Egger	7.95240952245416	14	0.891790603462411
rd2TD5	x0CAEk	Systemic lupus erythematosus	CD39+ CD8br AC	Inverse variance weighted	10.1308893268315	15	0.81142680253952
YDQaHy	JF2L58	Systemic lupus erythematosus	CX3CR1 on CD14+ CD16+ monocyte	MR Egger	39.9041620864528	19	0.00336842367160612
YDQaHy	JF2L58	Systemic lupus erythematosus	CX3CR1 on CD14+ CD16+ monocyte	Inverse variance weighted	46.9324289045989	20	0.000599393096376489
5ftjT0	gUOMMO	Systemic lupus erythematosus	CX3CR1 on monocyte	MR Egger	23.8907551156088	11	0.0132017184278493
5ftjT0	gUOMMO	Systemic lupus erythematosus	CX3CR1 on monocyte	Inverse variance weighted	31.8739482947328	12	0.0014471228317478
gPU9qT	NVIasY	Systemic lupus erythematosus	HLA DR on HLA DR+ NK	MR Egger	144.338807644509	17	3.12307227036974e-22
gPU9qT	NVIasY	Systemic lupus erythematosus	HLA DR on HLA DR+ NK	Inverse variance weighted	144.364926536071	18	9.1978908574998e-22
1EbFMC	O28886	Systemic lupus erythematosus	IgD+ CD24+ %lymphocyte	MR Egger	10.7739679693059	9	0.291521086593985
1EbFMC	O28886	Systemic lupus erythematosus	IgD+ CD24+ %lymphocyte	Inverse variance weighted	10.7740234883001	10	0.375392643945356
3s4VrX	m2gZRJ	Systemic lupus erythematosus	IgD+ CD24+ AC	MR Egger	15.9737448802177	14	0.314980283876864
3s4VrX	m2gZRJ	Systemic lupus erythematosus	IgD+ CD24+ AC	Inverse variance weighted	16.1578614525171	15	0.371638389026849
M0SyoV	jMFkxp	Systemic lupus erythematosus	Naive CD4+ %CD4+	MR Egger	11.5532454439858	16	0.774119022332836
M0SyoV	jMFkxp	Systemic lupus erythematosus	Naive CD4+ %CD4+	Inverse variance weighted	16.0322453738006	17	0.521550161609459
