# Supplementary material for: Mendelian Randomization and Machine Learning Reveal Immune Cell and Gene Drivers in Systemic Lupus Erythematosus
Source: Brain Behav. 2025 Sep 16;15(9):e70754. doi: 10.1002/brb3.70754 (PMC12441009; doi:10.1002/brb3.70754)
Supplement: Supplementary file 4 — Supporting Table 4: Table of Genes Associated with Both Immune Cell Phenotypes and SLE Risk [file BRB3-15-e70754-s002.csv]

AGPAT4
ASB18
ATP1B2
ATP8A2
ATP8B3
ATXN2
BCAR3
BLNK
CARHSP1-DT
CD4
CDH12
CDH4
CFAP61
CIITA
CLYBL
CPHL1P
CSMD1
DDR2
DDR2
DOCK8
DUBR
LY6G6F
F11R
FARP1
FCGR2A
FGGY
FHIT
FRMPD1
FRMPD1
GALM
GBX2-AS1
GMDS
GNAI1
GRAMD4
GRHL2
GRM7
HECW2
HLA-DQA1
HLA-F
ITGA11
KLHL1
LINC02226
MAGI2
MCCC1
MCHR2-AS1
MCTP2
MEAK7
MICA
NALF1
NETO1
NTM
NUDCD3
OR7A17
PDLIM1
PLCE1
PPIF
PROSER2
PRSS38
R3HCC1L
RAP1GAP2
RAP1GAP2
RASA3
RBPMS
RYR3
SART3
SEL1L3
SERPINA9
SNAP25-AS1
SOX5
STARD4-AS1
SUMF1
TBX15
THSD7B
TLN2
TMEM181
TMEM63C
TSGA10
UBE2G1
USP8
WWOX
RASA3-IT1
PLCE1-AS2
HLA-F-AS1
GBX2-AS1
LY6G6F-LY6G6D
