# Supplementary material for: Mendelian Randomization and Machine Learning Reveal Immune Cell and Gene Drivers in Systemic Lupus Erythematosus
Source: Brain Behav. 2025 Sep 16;15(9):e70754. doi: 10.1002/brb3.70754 (PMC12441009; doi:10.1002/brb3.70754)
Supplement: Supplementary file 5 — Supporting Table 5: Table of Mendelian Randomization Analysis Results for Expression Quantitative Trait Loci of Characteristic Genes. [file BRB3-15-e70754-s004.csv]

outcome	exposure	method	nsnp	b	se	pval	lo_ci	up_ci	or	or_lci95	or_uci95
SLE	BCAR3	MR Egger	5	-0.120945888	0.459582099044088	0.809462858452414	-1.021726802	0.77983502604829	0.8860819058905	0.359972801345386	2.1811124090823
SLE	BCAR3	Weighted median	5	-0.344791632	0.164850889374704	0.0364800088116222	-0.667899376	-0.021683889	0.70836793905047	0.512784615126338	0.978549516254465
SLE	BCAR3	Inverse variance weighted	5	-0.363379536	0.143531996023743	0.0113512006518661	-0.644702248	-0.082056823	0.69532248371678	0.524818784743503	0.921219610304845
SLE	BCAR3	Simple mode	5	-0.345647015	0.206430667851236	0.169364676055387	-0.750251124	0.0589570937693658	0.707762272329376	0.472247944958085	1.06072972784943
SLE	BCAR3	Weighted mode	5	-0.344769594	0.204299946887578	0.166768270217838	-0.74519749	0.0556583017612404	0.708383550388577	0.474640553902206	1.05723636620506
SLE	FCGR2A	MR Egger	4	-0.760363653	0.425554682078455	0.2158892614626	-1.59445083	0.0737235236117575	0.467496389507413	0.203019990354533	1.07650913499113
SLE	FCGR2A	Weighted median	4	-0.259449764	0.180406822527779	0.1503951271654	-0.613047136	0.0941476080624756	0.771475962816046	0.541697724903707	1.09872191416116
SLE	FCGR2A	Inverse variance weighted	4	-0.328552341	0.149698876913031	0.0281811856280369	-0.621962139	-0.035142542	0.719965243731208	0.536889950438153	0.965467786755769
SLE	FCGR2A	Simple mode	4	-0.121057666	0.247724369000045	0.658563683770963	-0.60659743	0.364482096743424	0.885982866591692	0.545202807472652	1.43976815440997
SLE	FCGR2A	Weighted mode	4	-0.168296041	0.220298687616473	0.50048793038188	-0.600081469	0.263489386547441	0.845103612177116	0.548766926829946	1.30146348184742
SLE	MCTP2	MR Egger	5	0.0216415083274686	0.149200980922323	0.893868851061995	-0.270792414	0.314075430935221	1.02187738426604	0.762774821131747	1.36899299707489
SLE	MCTP2	Weighted median	5	-0.019008918	0.0767837030925481	0.804471386784516	-0.169504977	0.131487139602822	0.981170611674333	0.844082553876228	1.1405232400462
SLE	MCTP2	Inverse variance weighted	5	-0.023755617	0.0696318137414212	0.732982832444513	-0.160233972	0.112722737449148	0.976524326071598	0.851944434146759	1.11932154397445
SLE	MCTP2	Simple mode	5	-0.070167131	0.122583982738722	0.597686250286656	-0.310431737	0.170097475229149	0.932238001072982	0.733130368303827	1.18542039481358
SLE	MCTP2	Weighted mode	5	-0.020131646	0.0754692106097187	0.802846657859202	-0.168051299	0.127788006911429	0.980069642679647	0.845310470262211	1.13631208685284
SLE	RASA3	MR Egger	5	-0.030975085	0.174617940909644	0.870504631911812	-0.373226249	0.311276078907592	0.969499727593923	0.688509440332785	1.36516606272005
SLE	RASA3	Weighted median	5	-0.100042298	0.110432994167854	0.364983759269564	-0.316490966	0.116406370804189	0.904799146245076	0.728701594377015	1.12345231760569
SLE	RASA3	Inverse variance weighted	5	-0.088719642	0.101226664425134	0.380787959246555	-0.287123904	0.109684620253896	0.915102093789116	0.75041874297299	1.11592607447355
SLE	RASA3	Simple mode	5	-0.290241162	0.194748566780671	0.210388378901131	-0.671948353	0.0914660289310957	0.74808313662816	0.510712559533666	1.09577955125761
SLE	RASA3	Weighted mode	5	-0.080673627	0.112819490755489	0.51408439778274	-0.301799829	0.140452574600943	0.92249471942921	0.739486073623622	1.1507945013822
SLE	TMEM181	MR Egger	5	0.0334625659383069	0.444305651806502	0.94470573981357	-0.837376512	0.90430164347905	1.03402873510631	0.43284459794361	2.47020623592223
SLE	TMEM181	Weighted median	5	-0.065198283	0.174774485250153	0.709116930206806	-0.407756274	0.277359707729259	0.936881676911035	0.665140970916681	1.31964097072827
SLE	TMEM181	Inverse variance weighted	5	0.0303567547019993	0.150652900651999	0.840306616286481	-0.264922931	0.325636439979917	1.03082221903649	0.767265080375116	1.38491177878161
SLE	TMEM181	Simple mode	5	-0.089872548	0.242987321970254	0.730233136273754	-0.566127699	0.386382602706897	0.914047674727618	0.567719568609368	1.47164761947784
SLE	TMEM181	Weighted mode	5	-0.092288723	0.225486592725167	0.703296754161848	-0.534242444	0.349664999141569	0.911841842188282	0.586113135327284	1.41859223936525
